# Supplementary material for: Slowly Expanding Lesions in Multiple Sclerosis: A Systematic Review and Meta-Analysis
Source: NeuroSci. 2026 Mar 6;7(2):34. doi: 10.3390/neurosci7020034 (PMC13010691; doi:10.3390/neurosci7020034)
Supplement: Supplementary file 1 [file neurosci-07-00034-s001.zip]

Archive with 1 entries (1 files):
- neurosci-4136606-supplementary.pdf
